# Supplementary material for: Aflatoxin B1 Increases Soluble Epoxide Hydrolase in the Brain and Induces Neuroinflammation and Dopaminergic Neurotoxicity
Source: Int J Mol Sci. 2023 Jun 9;24(12):9938. doi: 10.3390/ijms24129938 (PMC10298596; doi:10.3390/ijms24129938)
Supplement: Supplementary file 1 [file ijms-24-09938-s001.zip]

Archive with 1 entries (1 files):
- ijms-2444236-supplementary.pdf
